# Supplementary material for: Co-Transmission of Alpha-Synuclein and TPPP/p25 Inhibits Their Proteolytic Degradation in Human Cell Models
Source: Front Mol Biosci. 2021 May 18;8:666026. doi: 10.3389/fmolb.2021.666026 (PMC8167055; doi:10.3389/fmolb.2021.666026)
Supplement: Supplementary file 2 [file DataSheet1.XLSX]

## Sheet: ELISA
	LC3B
	TPPP/p25
	anti-TPPP/p25
	microM TPPP/p25	Absorbance	Absorbance	Absorbance	Absorbance		average	SD	n=4
	2	1	1				1	0
	1	0.915579	0.877249	1	1		0.948207	0.0618189
	0.5	0.774587	0.71746	0.918974	0.910273		0.830324	0.100159
	0.25	0.751958	0.651852	0.775822	0.913524		0.773289	0.107818
	0.125	0.765883	0.614815	0.671846	0.794538		0.711771	0.0832128
	0.0625	0.604874	0.526984	0.607693	0.727568		0.61678	0.0827882
	0.03125	0.590949	0.465608	0.508437	0.637841		0.550709	0.077975
	0.015625			0.377438	0.618336		0.497887	0.17034
	0	0	0	0	0		0	0
	LC3B
	SYN
	anti-SYN
	microM SYN	Absorbance	Absorbance	Absorbance	average	SD	microM SYN	Absorbance	n=4
	15	1	1	1	1	0	8	0.892
	7.5	0.759811	0.75628	0.955735	0.823942	0.11415	4	0.589
	3.75	0.573457	0.617331	0.896638	0.695809	0.175301	2	0.364
	1.875	0.45425	0.512279	0.695847	0.554125	0.126118	1	0.292
	0.9375	0.393019	0.347558	0.584271	0.441616	0.125617	0.5	0.2
	0.46875	0.234471	0.227099	0.48456	0.315377	0.146564	0.25	0.133
	0.234375	0.145731	0.152582	0.299057	0.199123	0.0866129	0.125	0.131
	0	0	0.00887104	0.00380286	0.00422463	0.00445054	0	0
	LC3B
	HeLa
	anti- SQSTM1/p62
	mg/ml protein	Absorbance		mg/ml protein	Absorbance		mg/ml protein	Absorbance	n=3
	1.08	1		0.86	1		1	1
	0.54	0.815063		0.43	0.793447		0.5	0.850736
	0.27	0.550336		0.215	0.586895		0.25	0.716198
	0.135	0.347502		0.1075	0.411681		0.125	0.470549
	0.068	0.202834		0.05375	0.248575		0.0625	0.298527
	0.034	0.112603		0.026875	0.138889		0.03125	0.176037
	0.017	0.064877		0.013438	0.0769231		0.015625	0.085676
	0	0		0	0		0	0
	TPPP/p25
	HeLa
	anti- SQSTM1/p62
	mg/ml protein	Absorbance		mg/ml protein	Absorbance		mg/ml protein	Absorbance	n=3
	0.86	0.0375		1	0.126333		1	0.101
	0.43	0.0705		0.5	0.145		0.5	0.1025
	0.215	0.1365		0.25	0.187		0.25	0.149
	0.1075	0.2175		0.125	0.271		0.125	0.2055
	0.05375	0.222		0.0625	0.317		0.0625	0.24
	0.026875	0.1785		0.03125	0.262333		0.03125	0.1775
	0.013438	0.1305		0.015625	0.180333		0.015625	0.1095
	0	0		0	4.62593e-13		0	0
	SYN
	HeLa
	anti- SQSTM1/p62
	mg/ml protein			Absorbance	Absorbance	Absorbance	Absorbance	average	SD	n=4
	1			0.053	0.052	0.064	0.058	0.05675	0.0055
	0,5			0.046	0.052	0.043	0.051	0.048	0.00424264
	0,25			0.045	0.044	0.049	0.048	0.0465	0.00238048
	0,125			0.048	0.055	0.045	0.048	0.049	0.00424264
	0,0625			0.045	0.166	0.048	0.052	0.07775	0.0589032
	0,03125			0.044	0.047	0.049	0.051	0.04775	0.00298608
	0,015625			0.051	0.058	0.049	0.059	0.05425	0.00499166
	0			0.065	0.055	0.058	0.058	0.059	0.00424264

## Sheet: Fig. 2
		Control	TPPP	SYN	MIX
	1	3	11	11	12
	2	5	12	15	14
	3	1	7	19	11
	4	6	3	15	9
	5	4	4	17	9
	6	1	4	15	8
	7	5	6	19	13
	8	6	5	21	8
	9	7	3	22	15
	10	5	2	24	8
	11	4	2	18	7
	12	7	0		13
	13	6	1		12
	14	5	8		11
	15	4	3		12
	16	7	6		17
	17	3	4		18
	18		5
	19		7
	20		0
	21		0
	22		2
	23		5
	24		4
	25		3
	n	17	25	11	17
	Table Analyzed	One-way ANOVA data
	Data sets analyzed	A-D
	ANOVA summary
	F	67.46
	P value	<0.0001
	P value summary	****
	Significant diff. among means (P < 0.05)?	Yes
	R squared	0.7541
	Brown-Forsythe test
	F (DFn, DFd)	1.709 (3, 66)
	P value	0.1738
	P value summary	ns
	Are SDs significantly different (P < 0.05)?	No
	Bartlett's test
	Bartlett's statistic (corrected)	6.508
	P value	0.0894
	P value summary	ns
	Are SDs significantly different (P < 0.05)?	No
	ANOVA table	SS	DF	MS	F (DFn, DFd)	P value
	Treatment (between columns)	1811	3	603.7	F (3, 66) = 67.46	P<0.0001
	Residual (within columns)	590.7	66	8.95
	Total	2402	69
	Data summary
	Number of treatments (columns)	4
	Number of values (total)	70
		Control	TPPP	SYN	MIX
	Number of values	17	25	11	17
	Minimum	1	0	11	7
	25% Percentile	3.5	2	15	8.5
	Median	5	4	18	12
	75% Percentile	6	6	21	13.5
	Maximum	7	12	24	18
	Mean	4.647	4.28	17.82	11.59
	Std. Deviation	1.869	3.089	3.737	3.222
	Std. Error of Mean	0.4533	0.6178	1.127	0.7815
	Lower 95% CI	3.686	3.005	15.31	9.932
	Upper 95% CI	5.608	5.555	20.33	13.24
	Number of families	1
	Number of comparisons per family	6
	Alpha	0.05
	Tukey's multiple comparisons test	Mean Diff.	95.00% CI of diff.	Significant?	Summary	Adjusted P Value
	Control vs. TPPP	0.3671	-2.112 to 2.846	No	ns	0.9796
	Control vs. SYN	-13.17	-16.22 to -10.12	Yes	****	<0.0001
	Control vs. MIX	-6.941	-9.646 to -4.237	Yes	****	<0.0001
	TPPP vs. SYN	-13.54	-16.39 to -10.69	Yes	****	<0.0001
	TPPP vs. MIX	-7.308	-9.787 to -4.829	Yes	****	<0.0001
	SYN vs. MIX	6.23	3.179 to 9.281	Yes	****	<0.0001

## Sheet: FACS
	normalized data (experiment 1-4)
																			average	SD
	control	1.01788	1.04348	1.00817	1.01643	1.02208	1.02415	1.03542	1.03161	0.967403	0.975845	0.964578	0.960809	0.992639	0.956522	0.991826	0.99115		1	0.0278365
	RAPA	1.6572	2.03865	1.68937	1.66877	1.78339	2.19324	1.78202	1.79014	1.73291	2.06763	1.73842	1.71934	1.85068	2.18357	1.82561	1.82048		1.84634	0.170473
	TPPP/p25	0.954784	0.927536	0.93188	0.945638	0.992639	0.995169	0.975477	0.97598										0.962388	0.0245701
	SYN	1.16088	1.14976	1.18256	1.16814	1.22818	1.30435	1.25341	1.24905										1.21204	0.0514227
	MIX	1.08938	1.08213	1.08992	1.08217	1.03891	1.01449	1.03542	1.03161										1.058	0.0287962
	TPPP/p25+RAPA	1.72029	1.96135	1.70027	1.689	1.61094	1.94203	1.62398	1.60303										1.73136	0.133539
	SYN+RAPA	1.80862	2.13527	1.80926	1.78508	1.94322	2.46377	1.98365	1.96207										1.98637	0.210955
	MIX+RAPA	1.81283	2.13527	1.80926	1.78003	1.80021	2.11594	1.82016	1.81037										1.88551	0.139146
	% data, gated value
	samples	experiment 1	experiment 2	experiment 3	experiment 4
	control	24.2	10.8	18.5	20.1
	control	24.3	10.6	19	20.4
	RAPA	39.4	21.1	31	33
	RAPA	42.4	22.7	32.7	35.4
	control	23	10.1	17.7	19
	control	23.6	9.9	18.2	19.6
	RAPA	41.2	21.4	31.9	34
	RAPA	44	22.6	33.5	36
	TPPP/p25	22.7	9.6	17.1	18.7
	TPPP/p25	23.6	10.3	17.9	19.3
	SYN	27.6	11.9	21.7	23.1
	SYN	29.2	13.5	23	24.7
	TPPP/p25+RAPA	40.9	20.3	31.2	33.4
	TPPP/p25+RAPA	38.3	20.1	29.8	31.7
	SYN+RAPA	43	22.1	33.2	35.3
	SYN+RAPA	46.2	25.5	36.4	38.8
	MIX	25.9	11.2	20	21.4
	MIX	24.7	10.5	19	20.4
	MIX+RAPA	43.1	22.1	33.2	35.2
	MIX+RAPA	42.8	21.9	33.4	35.8
	experiment 5, raw data
	samples	fluorescence, red mean	fluorescence, green mean
	control	27266	38668
	control	27271	38650
	RAPA	25851	29204
	RAPA	25401	28604
	control	26884	39033
	control	27343	39574
	RAPA	26476	30514
	RAPA	27657	32012
	TPPP/p25	27558	41088
	TPPP/p25	26649	39845
	SYN	26979	38778
	SYN	27457	39057
	TPPP/p25+RAPA	27386	32652
	TPPP/p25+RAPA	26643	30922
	SYN+RAPA	26066	29481
	SYN+RAPA	25459	28628
	MIX	27073	39341
	MIX	27280	39560
	MIX+RAPA	26286	29858
	MIX+RAPA	26391	30167
	Table Analyzed	Two-way ANOVA , not RM
	Two-way ANOVA	Ordinary
	Alpha	0.05
	Source of Variation	% of total variation	P value	P value summary	Significant?
	Interaction	0.1569	0.6944	ns	No
	protein	3.72	<0.0001	****	Yes
	Normal vs RAPA	79.11	<0.0001	****	Yes
	ANOVA table	SS (Type III)	DF	MS	F (DFn, DFd)	P value
	Interaction	0.02347	3	0.007823	F (3, 72) = 0.4840	P=0.6944
	TPPP, SYN, MIX, controll	0.5563	3	0.1854	F (3, 72) = 11.47	P<0.0001
	Normal vs RAPA	11.83	1	11.83	F (1, 72) = 731.9	P<0.0001
	Residual	1.164	72	0.01616
	Difference between column means
	Predicted (LS) mean of Without RAPA	1.058
	Predicted (LS) mean of WITH RAPA	1.862
	Difference between predicted means	-0.8043
	SE of difference	0.02973
	95% CI of difference	-0.8635 to -0.7450
	Data summary
	Number of columns (Normal vs RAPA )	2
	Number of rows (protein)	4
	Number of values	80
	Tukey's multiple comparisons test	Predicted (LS) mean diff.	95.00% CI of diff.	Significant?	Summary	Adjusted P Value
	control vs. RAPA	-0.8463	-0.9867 to -0.7060	Yes	****	<0.0001
	control vs. TPPP/p25	0.03761	-0.1342 to 0.2095	No	ns	0.9972
	control vs. TPPP/p25+RAPA	-0.7314	-0.9032 to -0.5595	Yes	****	<0.0001
	control vs. SYN	-0.212	-0.3839 to -0.04020	Yes	**	0.0059
	control vs. SYN+RAPA	-0.9864	-1.158 to -0.8145	Yes	****	<0.0001
	control vs. MIX	-0.058	-0.2298 to 0.1138	No	ns	0.9641
	control vs. MIX+RAPA	-0.8855	-1.057 to -0.7137	Yes	****	<0.0001
	RAPA vs. TPPP/p25	0.884	0.7121 to 1.056	Yes	****	<0.0001
	RAPA vs. TPPP/p25+RAPA	0.115	-0.05687 to 0.2868	No	ns	0.432
	RAPA vs. SYN	0.6343	0.4625 to 0.8061	Yes	****	<0.0001
	RAPA vs. SYN+RAPA	-0.14	-0.3119 to 0.03182	No	ns	0.1943
	RAPA vs. MIX	0.7883	0.6165 to 0.9602	Yes	****	<0.0001
	RAPA vs. MIX+RAPA	-0.03917	-0.2110 to 0.1327	No	ns	0.9964
	TPPP/p25 vs. TPPP/p25+RAPA	-0.769	-0.9674 to -0.5705	Yes	****	<0.0001
	TPPP/p25 vs. SYN	-0.2497	-0.4481 to -0.05122	Yes	**	0.0046
	TPPP/p25 vs. SYN+RAPA	-1.024	-1.222 to -0.8256	Yes	****	<0.0001
	TPPP/p25 vs. MIX	-0.09562	-0.2940 to 0.1028	No	ns	0.8027
	TPPP/p25 vs. MIX+RAPA	-0.9231	-1.122 to -0.7247	Yes	****	<0.0001
	TPPP/p25+RAPA vs. SYN	0.5193	0.3209 to 0.7177	Yes	****	<0.0001
	TPPP/p25+RAPA vs. SYN+RAPA	-0.255	-0.4534 to -0.05658	Yes	**	0.0035
	TPPP/p25+RAPA vs. MIX	0.6734	0.4749 to 0.8718	Yes	****	<0.0001
	TPPP/p25+RAPA vs. MIX+RAPA	-0.1541	-0.3526 to 0.04428	No	ns	0.2454
	SYN vs. SYN+RAPA	-0.7743	-0.9728 to -0.5759	Yes	****	<0.0001
	SYN vs. MIX	0.154	-0.04439 to 0.3525	No	ns	0.2462
	SYN vs. MIX+RAPA	-0.6735	-0.8719 to -0.4750	Yes	****	<0.0001
	SYN+RAPA vs. MIX	0.9284	0.7299 to 1.127	Yes	****	<0.0001
	SYN+RAPA vs. MIX+RAPA	0.1009	-0.09757 to 0.2993	No	ns	0.7565
	MIX vs. MIX+RAPA	-0.8275	-1.026 to -0.6291	Yes	****	<0.0001

## Sheet:  Western blot HeLa
	HeLa cells	(level normalized to total proteins)
			LC3B-II	LC3B-II	LC3B-II		LC3B-II		LC3B-II			n	average	SD
		control	0.258289	0.0856242	0.11	0	0.0290137	0.113194	0.131273	0.189423		5	0.114602	0.0773336
		CQ	1	1	1.05	0.95	1.05	0.95	1.05	0.95		5	1	0.0433013
		MG132	0.349537	0.316119	0.16		0.173832		0.258462			5	0.25159	0.0751531
		Rapamycin			0.17		0.270242		0.285814	0.12933		3	0.213846	0.0660025
		HeLa (normal)	0.352998	0.0294697			0.264397		0.27673	0.236742		4	0.232067	0.108381
		HeLa (normal) + CQ	0.769206	0.522597			0.850655		0.87763	0.616794		4	0.727376	0.136884
		CQ-control	0.741711	0.914376	0.94	0.95	1.02099	0.836806	0.918727	0.760577			0.885398	0.0908824
		(HeLa (normal) + CQ)-HeLa (normal)	0.416208	0.493127			0.586258		0.600901	0.380052			0.495309	0.0882805
			LC3B-II	LC3B-II	LC3B-II		LC3B-II		LC3B-II
		SYN	0.0761306	0.166759		0.02	0.148502		0.148858				0.11205	0.0555699
		TPPP/p25	0.199547	0.150539		0.05	0.118029		0.162181				0.136059	0.0503072
		MIX	0.0360444	0.243242		0.09	0.226326		0.240594				0.167241	0.086979
		SYN+CQ	1.49304	0.932477		1.33	1.36634		0.880469				1.20047	0.246622
		TPPP/p25+CQ	1.04695	0.823781		0.98	1.56673		1.025				1.08849	0.251521
		MIX+CQ	1.20297	0.908666		0.87	1.24027		0.768706				0.998122	0.188492
		(SYN+CQ)-SYN	1.41691	0.765718		1.31	1.21784		0.731611				1.08842	0.284677
		(TPPP/p25+CQ)-TPPP/p25	0.847407	0.673242		0.93	1.4487		0.862817				0.952434	0.26222
		(MIX+CQ)-MIX	1.16692	0.665424		0.78	1.01394		0.528111				0.83088	0.231547
			TPPP/p25			TPPP/p25		TPPP/p25	TPPP/p25		TPPP/p25		TPPP/p25	TPPP/p25		TPPP/p25		TPPP/p25		TPPP/p25			n	average	SD
		TPPP/p25	1	1	1	1.05	0.95	1	1.05	0.95	1	1	1	1	1	1	1	1	1	1	1		10	1	0.0229416
		MIX		1.05648	0.970461	0.994567	1.18461	1.17986	1.07382	1.18809		0.875023	0.52687	1.13549	0.63421	0.718919	0.429963	0.66267		0.449914			10	0.872063	0.268055
		TPPP/p25+CQ					1.61301		1.33927		0.971141	0.867083	0.898541	1.30381									5	1.16548	0.273155
		MIX+CQ				1.1489	1.26692		1.28606	1.3422	1.00737	0.86587		1.68									4	1.22819	0.241514
		TPPP/p25+MG132				1.57127	1.81677		1.26463				0.993972	1.19747									4	1.36882	0.290645
		MIX+MG132				1.57632	1.76642		1.39497		1.31524		0.716246	0.889934									5	1.27652	0.367143
		TPPP/p25+Rapamycin									0.749872		0.732317	0.718939	0.593503	0.292728	0.814458	0.612616	0.823609	0.810353	0.551802		6	0.67002	0.15565
		MIX+Rapamycin									0.46745		0.3	0.556879	0.613882	0.68827	0.691148	0.522537	0.54018	0.389755			6	0.530011	0.122664
			SYN		SYN		SYN	SYN		SYN		SYN	SYN		SYN		SYN						n	average	SD
		SYN	1.05	0.95	1	1	1	1	1	1	1	1	1	1	1	1	1	1					9	1	0.0176777
		MIX	1.48995	1.23826	1.19608	1.03299	1.26363	1.14539	1.19038	1.20331	1.49141	0.961866	1.3663	1.27749	1.03113	1.83541	1.11442						9	1.25587	0.214263
		SYN+CQ	1.18041	1.15693	1.23838	1.17068	1.14969	1.44494					1.82	1.15937									5	1.29005	0.220306
		MIX+CQ	1.67999	1.63983	1.7606	1.27543	1.38072	1.51244					1.68	1.66082									5	1.57373	0.157897
		SYN+MG132	1.03439	1.26367	1.06002			1.52826		1.28373	1.3046												4	1.24578	0.165433
		MIX+MG132	1.76787	1.07841	1.92102		1.35278	1.1612		1.07773			1.88										6	1.46272	0.353795
		SYN+Rapamycin	0.765041	0.906542	0.91816	0.582541	0.594992	0.6757	0.674133	0.605444	0.85	0.42	0.845475	0.738931		0.965368	0.832595	0.836401					9	0.747422	0.147413
		MIX+Rapamycin	1.07114	1.14161	0.850081	0.95474	0.955673	0.739175	1.34	0.738704	1.46			1.45615		1.63251	0.988455						8	1.11069	0.285244
			SQSTM1/p62		SQSTM1/p62		SQSTM1/p62		SQSTM1/p62		SQSTM1/p62		SQSTM1/p62		SQSTM1/p62		SQSTM1/p62			n	average	SD
		control	0.999007		1.07	0.925076	1		1	1	1		1.05	0.95	1	1	1	1		8	0.999545	0.0345431
		CQ	1.47473			1.14992		1.26503	0.790886		0.977579		1.37986	1.2237	1.34382		1.30104			8	1.21184	0.200444
		MG132				1.13597			0.736494		0.899429		0.99	1.14011	1.0228		1.29975			6	1.03208	0.169426
		Rapamycin	0.875204					0.90585		0.897108	0.773141			1.02516		0.908521	0.813941	0.958633		7	0.894694	0.0734049
		HeLa (normal)							1.05448				0.928088	1.09481						2	1.02579	0.0710219
		HeLa (normal) + CQ							1.21338				1.1565	1.29545						2	1.22178	0.0570386
			SQSTM1/p62		SQSTM1/p62		SQSTM1/p62		SQSTM1/p62		SQSTM1/p62		SQSTM1/p62		SQSTM1/p62		SQSTM1/p62
		SYN	0.957839	1.18875	0.864813	1.00171	1.11108	1.07979			0.97293	0.976936	0.948291	0.989888	0.871035	1.0556	0.915157	0.998304			0.995152	0.0866124
		TPPP/p25	0.996543	1.11607	0.754456	1.07609	0.96817	1.11134			0.929461	0.920141		0.8995	0.945196	0.978079	0.918359	1.12484			0.979865	0.101864
		MIX	1.07421	1.37221	0.860109	0.895829	1.07601	1.0391			0.853504	0.906879		1.01996	1.01286	0.898619	0.758402	1.05136			0.986081	0.147084
		SYN+CQ			1.05183	1.59325			0.828619	1.36741	0.945211	1.11834		1.28236	1.31836		1.8109				1.25737	0.29411
		TPPP/p25+CQ			0.876263	1.44315			0.908212		1.06359	1.3383		1.42566	1.31942		1.82936				1.2755	0.296328
		MIX+CQ			1.05776	1.58145			0.926075	1.41959	1.08113	1.24408		1.35226	1.31438		1.79784				1.30829	0.256734
		SYN+MG132			0.737398	1.1896			0.787232		0.966663		1.01	0.976743	1.0586		1.37406				1.01254	0.191712
		TPPP/p25+MG132			0.695821	1.28215			1.01797		0.890468		1.02	0.835743	1.09647		1.48665				1.04066	0.235783
		MIX+MG132			0.93715	1.44667			1.07369		1.0523		1.11	0.807566	1.20088		1.42709				1.13192	0.207456
		SYN+Rapamycin							1.1	0.92158	0.740326			1.12154		1.08304	0.810181	1.05454			0.975886	0.141514
		TPPP/p25+Rapamycin								1.10053	0.838261			1.18955		1.06434	0.801753	0.954773			0.991535	0.139793
		MIX+Rapamycin							0.975713	1.09798	0.873686			1.0932		1.05337	0.925553	1.10784			1.01819	0.0866309
			LC3B-II		TPPP/p25		SYN		SQSTM1/p62
			average	SD	average	SD	average	SD	average	SD
		control	0.114602	0.0773336					0.999545	0.0345431
		CQ	1	0.0433013					1.21184	0.200444
		MG132	0.25159	0.0751531					1.03208	0.169426
		Rapamycin	0.213846	0.0660025					0.894694	0.0734049
		SYN					1	0.0176777
		TPPP/p25			1	0.0229416
		MIX			0.872063	0.268055	1.25587	0.214263
		SYN+CQ					1.29005	0.220306
		TPPP/p25+CQ			1.16548	0.273155
		MIX+CQ			1.22819	0.241514	1.57373	0.157897
		SYN+MG132					1.24578	0.165433
		TPPP/p25+MG132			1.36882	0.290645
		MIX+MG132			1.27652	0.367143	1.46272	0.353795
		SYN+Rapamycin					0.747422	0.147413
		TPPP/p25+Rapamycin			0.67002	0.15565
		MIX+Rapamycin			0.530011	0.122664	1.11069	0.285244
		HeLa (normal)	0.232067	0.108381					1.02579	0.0710219
		HeLa (normal) + CQ	0.727376	0.136884					1.22178	0.0570386
		LC3B-II
		Table Analyzed	One-way ANOVA data							Table Analyzed	One-way ANOVA data
		Data sets analyzed	A-F							Data sets analyzed	A-E
		ANOVA summary								ANOVA summary
		F	96.14							F	5
		P value	<0.0001							P value	0.0048
		P value summary	****							P value summary	**
		Significant diff. among means (P < 0.05)?	Yes							Significant diff. among means (P < 0.05)?	Yes
		R squared	0.9431							R squared	0.4651
		Brown-Forsythe test								Brown-Forsythe test
		F (DFn, DFd)	1.171 (5, 29)							F (DFn, DFd)	1.365 (4, 23)
		P value	0.3473							P value	0.2769
		P value summary	ns							P value summary	ns
		Are SDs significantly different (P < 0.05)?	No							Are SDs significantly different (P < 0.05)?	No
		Bartlett's test								Bartlett's test
		Bartlett's statistic (corrected)	7.74							Bartlett's statistic (corrected)	10.56
		P value	0.1711							P value	0.032
		P value summary	ns							P value summary	*
		Are SDs significantly different (P < 0.05)?	No							Are SDs significantly different (P < 0.05)?	Yes
		ANOVA table	SS	DF	MS	F (DFn, DFd)	P value			ANOVA table	SS	DF	MS	F (DFn, DFd)	P value
		Samples (between columns)	4.359	5	0.8717	F (5, 29) = 96.14	P<0.0001			Treatment (between columns)	0.9774	4	0.2444	F (4, 23) = 5.000	P=0.0048
		Residual (within columns)	0.2629	29	0.009067					Residual (within columns)	1.124	23	0.04887
		Total	4.621	34						Total	2.101	27
		Data summary
		Number of treatments (columns)	6
		Number of values (total)	35
		Tukey's multiple comparisons test	Mean Diff.	95.00% CI of diff.	Significant?	Summary	Adjusted P Value			Tukey's multiple comparisons test	Mean Diff.	95.00% CI of diff.	Significant?	Summary	Adjusted P Value
		Control vs. CQ	-0.885	-1.030 to -0.7399	Yes	****	<0.0001			CQ-control vs. HeLa (normal) + CQ-HeLa (normal)	0.389	0.01645 to 0.7615	Yes	*	0.0378
		Control vs. MG132	-0.137	-0.3025 to 0.02848	No	ns	0.1502			CQ-control vs. SYN+CQ-SYN	-0.205	u	No	ns	0.4963
		Control vs. Rapamycin	-0.1	-0.2778 to 0.07776	No	ns	0.5334			CQ-control vs. TPPP/p25+CQ-TPPP/p25	-0.067	-0.4395 to 0.3055	No	ns	0.9831
		Control vs. HeLa (normal)	-0.117	-0.2825 to 0.04848	No	ns	0.2887			CQ-control vs. MIX+CQ-MIX	0.053	-0.3195 to 0.4255	No	ns	0.993
		Control vs. HeLa (normal) + CQ	-0.613	-0.7785 to -0.4475	Yes	****	<0.0001			HeLa (normal) + CQ-HeLa (normal) vs. SYN+CQ-SYN	-0.594	-1.007 to -0.1807	Yes	**	0.0025
		CQ vs. MG132	0.748	0.5825 to 0.9135	Yes	****	<0.0001			HeLa (normal) + CQ-HeLa (normal) vs. TPPP/p25+CQ-TPPP/p25	-0.456	-0.8693 to -0.04269	Yes	*	0.0257
		CQ vs. Rapamycin	0.785	0.6072 to 0.9628	Yes	****	<0.0001			HeLa (normal) + CQ-HeLa (normal) vs. MIX+CQ-MIX	-0.336	-0.7493 to 0.07731	No	ns	0.1502
		CQ vs. HeLa (normal)	0.768	0.6025 to 0.9335	Yes	****	<0.0001			SYN+CQ-SYN vs. TPPP/p25+CQ-TPPP/p25	0.138	-0.2753 to 0.5513	No	ns	0.8584
		CQ vs. HeLa (normal) + CQ	0.272	0.1065 to 0.4375	Yes	***	0.0003			SYN+CQ-SYN vs. MIX+CQ-MIX	0.258	-0.1553 to 0.6713	No	ns	0.3734
		MG132 vs. Rapamycin	0.037	-0.1577 to 0.2317	No	ns	0.9917			TPPP/p25+CQ-TPPP/p25 vs. MIX+CQ-MIX	0.12	-0.2933 to 0.5333	No	ns	0.909
		MG132 vs. HeLa (normal)	0.02	-0.1636 to 0.2036	No	ns	0.9994
		MG132 vs. HeLa (normal) + CQ	-0.476	-0.6596 to -0.2924	Yes	****	<0.0001
		Rapamycin vs. HeLa (normal)	-0.017	-0.2117 to 0.1777	No	ns	0.9998
		Rapamycin vs. HeLa (normal) + CQ	-0.513	-0.7077 to -0.3183	Yes	****	<0.0001
		HeLa (normal) vs. HeLa (normal) + CQ	-0.496	-0.6796 to -0.3124	Yes	****	<0.0001
		TPPP/p25
		Table Analyzed	One-way ANOVA data
		Data sets analyzed	A-H
		ANOVA summary
		F	13.51
		P value	<0.0001
		P value summary	****
		Significant diff. among means (P < 0.05)?	Yes
		R squared	0.5782
		Brown-Forsythe test
		F (DFn, DFd)	5.568 (7, 69)
		P value	<0.0001
		P value summary	****
		Are SDs significantly different (P < 0.05)?	Yes
		Bartlett's test
		Bartlett's statistic (corrected)	73.52
		P value	<0.0001
		P value summary	****
		Are SDs significantly different (P < 0.05)?	Yes
		ANOVA table	SS	DF	MS	F (DFn, DFd)	P value
		Samples (between columns)	4.865	7	0.695	F (7, 69) = 13.51	P<0.0001
		Residual (within columns)	3.549	69	0.05144
		Total	8.414	76
		Data summary
		Number of treatments (columns)	8
		Number of values (total)	77
		Tukey's multiple comparisons test	Mean Diff.	95.00% CI of diff.	Significant?	Summary	Adjusted P Value
		TPPP/p25 vs. MIX	0.128	-0.1169 to 0.3729	No	ns	0.7283
		TPPP/p25 vs. TPPP/p25+CQ	-0.165	-0.4970 to 0.1670	No	ns	0.7755
		TPPP/p25 vs. MIX+CQ	-0.23	-0.5435 to 0.08345	No	ns	0.312
		TPPP/p25 vs. TPPP/p25+MG132	-0.368	-0.7243 to -0.01167	Yes	*	0.038
		TPPP/p25 vs. MIX+MG132	-0.2783	-0.6103 to 0.05366	No	ns	0.1664
		TPPP/p25 vs. TPPP/p25+Rapamycin	0.332	0.05503 to 0.6090	Yes	**	0.0084
		TPPP/p25 vs. MIX+Rapamycin	0.47	0.1831 to 0.7569	Yes	****	<0.0001
		MIX vs. TPPP/p25+CQ	-0.293	-0.6355 to 0.04945	No	ns	0.1482
		MIX vs. MIX+CQ	-0.358	-0.6825 to -0.03349	Yes	*	0.0205
		MIX vs. TPPP/p25+MG132	-0.496	-0.8621 to -0.1299	Yes	**	0.0017
		MIX vs. MIX+MG132	-0.4063	-0.7488 to -0.06388	Yes	**	0.0094
		MIX vs. TPPP/p25+Rapamycin	0.204	-0.08543 to 0.4934	No	ns	0.3628
		MIX vs. MIX+Rapamycin	0.342	0.04308 to 0.6409	Yes	*	0.0141
		TPPP/p25+CQ vs. MIX+CQ	-0.065	-0.4594 to 0.3294	No	ns	0.9995
		TPPP/p25+CQ vs. TPPP/p25+MG132	-0.203	-0.6323 to 0.2263	No	ns	0.8162
		TPPP/p25+CQ vs. MIX+MG132	-0.1133	-0.5226 to 0.2960	No	ns	0.9881
		TPPP/p25+CQ vs. TPPP/p25+Rapamycin	0.497	0.1309 to 0.8631	Yes	**	0.0017
		TPPP/p25+CQ vs. MIX+Rapamycin	0.635	0.2614 to 1.009	Yes	****	<0.0001
		MIX+CQ vs. TPPP/p25+MG132	-0.138	-0.5531 to 0.2771	No	ns	0.9666
		MIX+CQ vs. MIX+MG132	-0.04833	-0.4428 to 0.3461	No	ns	>0.9999
		MIX+CQ vs. TPPP/p25+Rapamycin	0.562	0.2126 to 0.9114	Yes	****	<0.0001
		MIX+CQ vs. MIX+Rapamycin	0.7	0.3427 to 1.057	Yes	****	<0.0001
		TPPP/p25+MG132 vs. MIX+MG132	0.08967	-0.3396 to 0.5190	No	ns	0.9979
		TPPP/p25+MG132 vs. TPPP/p25+Rapamycin	0.7	0.3117 to 1.088	Yes	****	<0.0001
		TPPP/p25+MG132 vs. MIX+Rapamycin	0.838	0.4426 to 1.233	Yes	****	<0.0001
		MIX+MG132 vs. TPPP/p25+Rapamycin	0.6103	0.2442 to 0.9764	Yes	****	<0.0001
		MIX+MG132 vs. MIX+Rapamycin	0.7483	0.3747 to 1.122	Yes	****	<0.0001
		TPPP/p25+Rapamycin vs. MIX+Rapamycin	0.138	-0.1877 to 0.4637	No	ns	0.8865
		SYN
		Table Analyzed	One-way ANOVA data
		Data sets analyzed	A-H
		ANOVA summary
		F	16.44
		P value	<0.0001
		P value summary	****
		Significant diff. among means (P < 0.05)?	Yes
		R squared	0.593
		Brown-Forsythe test
		F (DFn, DFd)	4.377 (7, 79)
		P value	0.0004
		P value summary	***
		Are SDs significantly different (P < 0.05)?	Yes
		Bartlett's test
		Bartlett's statistic (corrected)	68.64
		P value	<0.0001
		P value summary	****
		Are SDs significantly different (P < 0.05)?	Yes
		ANOVA table	SS	DF	MS	F (DFn, DFd)	P value
		Samples (between columns)	5.294	7	0.7562	F (7, 79) = 16.44	P<0.0001
		Residual (within columns)	3.633	79	0.04599
		Total	8.927	86
		Data summary
		Number of treatments (columns)	8
		Number of values (total)	87
		Tukey's multiple comparisons test	Mean Diff.	95.00% CI of diff.	Significant?	Summary	Adjusted P Value
		SYN vs. MIX	-0.256	-0.4960 to -0.01602	Yes	*	0.0282
		SYN vs. SYN+CQ	-0.29	-0.5791 to -0.0008695	Yes	*	0.0488
		SYN vs. MIX+CQ	-0.5738	-0.8629 to -0.2846	Yes	****	<0.0001
		SYN vs. SYN+MG132	-0.2433	-0.5630 to 0.07631	No	ns	0.2704
		SYN vs. MIX+MG132	-0.4629	-0.7654 to -0.1603	Yes	***	0.0002
		SYN vs. SYN+Rapamycin	0.2513	0.01136 to 0.4913	Yes	*	0.0334
		SYN vs. MIX+Rapamycin	-0.1108	-0.3658 to 0.1442	No	ns	0.875
		MIX vs. SYN+CQ	-0.034	-0.3263 to 0.2583	No	ns	>0.9999
		MIX vs. MIX+CQ	-0.3178	-0.6101 to -0.02542	Yes	*	0.0235
		MIX vs. SYN+MG132	0.01267	-0.3099 to 0.3352	No	ns	>0.9999
		MIX vs. MIX+MG132	-0.2069	-0.5125 to 0.09878	No	ns	0.4194
		MIX vs. SYN+Rapamycin	0.5073	0.2635 to 0.7511	Yes	****	<0.0001
		MIX vs. MIX+Rapamycin	0.1452	-0.1134 to 0.4038	No	ns	0.6563
		SYN+CQ vs. MIX+CQ	-0.2838	-0.6176 to 0.05011	No	ns	0.1553
		SYN+CQ vs. SYN+MG132	0.04667	-0.3139 to 0.4073	No	ns	>0.9999
		SYN+CQ vs. MIX+MG132	-0.1729	-0.5184 to 0.1727	No	ns	0.7736
		SYN+CQ vs. SYN+Rapamycin	0.5413	0.2490 to 0.8337	Yes	****	<0.0001
		SYN+CQ vs. MIX+Rapamycin	0.1792	-0.1256 to 0.4839	No	ns	0.6017
		MIX+CQ vs. SYN+MG132	0.3304	-0.03019 to 0.6910	No	ns	0.0968
		MIX+CQ vs. MIX+MG132	0.1109	-0.2347 to 0.4565	No	ns	0.9733
		MIX+CQ vs. SYN+Rapamycin	0.8251	0.5328 to 1.117	Yes	****	<0.0001
		MIX+CQ vs. MIX+Rapamycin	0.4629	0.1581 to 0.7677	Yes	***	0.0003
		SYN+MG132 vs. MIX+MG132	-0.2195	-0.5910 to 0.1520	No	ns	0.5953
		SYN+MG132 vs. SYN+Rapamycin	0.4947	0.1721 to 0.8172	Yes	***	0.0002
		SYN+MG132 vs. MIX+Rapamycin	0.1325	-0.2014 to 0.4664	No	ns	0.9186
		MIX+MG132 vs. SYN+Rapamycin	0.7142	0.4086 to 1.020	Yes	****	<0.0001
		MIX+MG132 vs. MIX+Rapamycin	0.352	0.03446 to 0.6696	Yes	*	0.0193
		SYN+Rapamycin vs. MIX+Rapamycin	-0.3622	-0.6208 to -0.1036	Yes	***	0.001
		SQSTM1/p62
		Table Analyzed	One-way ANOVA data
		Data sets analyzed	A-F
		ANOVA summary
		F	6.326
		P value	0.0002
		P value summary	***
		Significant diff. among means (P < 0.05)?	Yes
		R squared	0.4609
		Brown-Forsythe test
		F (DFn, DFd)	3.051 (5, 37)
		P value	0.021
		P value summary	*
		Are SDs significantly different (P < 0.05)?	Yes
		Bartlett's test
		Bartlett's statistic (corrected)
		P value
		P value summary
		Are SDs significantly different (P < 0.05)?
		ANOVA table	SS	DF	MS	F (DFn, DFd)	P value
		Samples (between columns)	0.5493	5	0.1099	F (5, 37) = 6.326	P=0.0002
		Residual (within columns)	0.6426	37	0.01737
		Total	1.192	42
		Data summary
		Number of treatments (columns)	6
		Number of values (total)	43
		Tukey's multiple comparisons test	Mean Diff.	95.00% CI of diff.	Significant?	Summary	Adjusted P Value
		control vs. CQ	-0.2111	-0.3828 to -0.03944	Yes	**	0.0086
		control vs. MG132	-0.03286	-0.2185 to 0.1527	No	ns	0.9945
		control vs. Rapamycin	0.1038	-0.07415 to 0.2816	No	ns	0.5078
		control vs. HeLa (normal)	-0.02333	-0.2769 to 0.2302	No	ns	0.9998
		control vs. HeLa (normal) + CQ	-0.2233	-0.4769 to 0.03024	No	ns	0.1115
		CQ vs. MG132	0.1783	-0.02126 to 0.3778	No	ns	0.1028
		CQ vs. Rapamycin	0.3149	0.1225 to 0.5072	Yes	***	0.0002
		CQ vs. HeLa (normal)	0.1878	-0.07615 to 0.4517	No	ns	0.2912
		CQ vs. HeLa (normal) + CQ	-0.01222	-0.2761 to 0.2517	No	ns	>0.9999
		MG132 vs. Rapamycin	0.1366	-0.06829 to 0.3415	No	ns	0.3601
		MG132 vs. HeLa (normal)	0.009524	-0.2637 to 0.2827	No	ns	>0.9999
		MG132 vs. HeLa (normal) + CQ	-0.1905	-0.4637 to 0.08271	No	ns	0.3122
		Rapamycin vs. HeLa (normal)	-0.1271	-0.3951 to 0.1409	No	ns	0.7123
		Rapamycin vs. HeLa (normal) + CQ	-0.3271	-0.5951 to -0.05906	Yes	**	0.0093
		HeLa (normal) vs. HeLa (normal) + CQ	-0.2	-0.5232 to 0.1232	No	ns	0.4425
		Table Analyzed	One-way ANOVA data
		Data sets analyzed	A-R
		ANOVA summary
		F	3.773
		P value	<0.0001
		P value summary	****
		Significant diff. among means (P < 0.05)?	Yes
		R squared	0.3221
		Brown-Forsythe test
		F (DFn, DFd)	2.646 (17, 135)
		P value	0.001
		P value summary	***
		Are SDs significantly different (P < 0.05)?	Yes
		Bartlett's test
		Bartlett's statistic (corrected)
		P value
		P value summary
		Are SDs significantly different (P < 0.05)?
		Tukey's multiple comparisons test	Mean Diff.	95.00% CI of diff.	Significant?	Summary	Adjusted P Value
		Control vs. MIX+CQ	-0.3078	-0.5930 to -0.02260	Yes	*	0.0206
		Rapamycin vs. SYN+CQ	-0.3615	-0.6811 to -0.04197	Yes	*	0.011
		Rapamycin vs. TPPP/p25+CQ	-0.38	-0.7088 to -0.05117	Yes	**	0.0081
		Rapamycin vs. MIX+CQ	-0.4115	-0.7311 to -0.09197	Yes	**	0.0014
		SYN vs. MIX+CQ	-0.3121	-0.5930 to -0.03108	Yes	*	0.0142
		TPPP/p25 vs. MIX+CQ	-0.327	-0.6122 to -0.04183	Yes	**	0.0091
		MIX vs. MIX+CQ	-0.3216	-0.6068 to -0.03645	Yes	*	0.0115
		MIX+CQ vs. SYN+Rapamycin	0.3335	0.002065 to 0.6649	Yes	*	0.0468
		SQSTM1/p62								average	SD
		control+CQ - control	0.475724	0.224841	0.265029	0.329857	0.273703	0.343816	0.301039	0.316287	0.0750215
		HeLa(normal)+CQ - HeLa(normal)	0.158896	0.22841	0.200647					0.195984	0.0285696
		SYN+CQ - SYN	0.18702	0.591545	0.141409	0.29247	0.447321			0.331953	0.167075
		TPPP/p25+CQ - TPPP/p25	0.121806	0.367063	0.418162	0.526162	0.374227			0.361484	0.132643
		MIX+CQ - MIX	0.197653	0.68562	0.337198	0.332303	0.301519			0.370859	0.165229

## Sheet: Western blot SH-SY5Y
	SH-SY5Y cells	(level normalized to GAPDH)
	TPPP/p25	TPPP/p25	MIX	TPPP/p25+Rapamycin	MIX+Rapamycin
		1	0.86	0.79	0.27
		1	0.623351	0.230307	0.268381
		1	0.675267	0.28242	0.361793
		1	1.13053	0.73029	0.824105
		1	1.15669	0.550127	0.604429
		1	1.01423		0.520507
					0.719661
	SYN	SYN	MIX	SYN+Rapamycin	MIX+Rapamycin
		1	1.13605	0.95	0.86
		1	1.54	0.93	0.83
		1	1.51	0.55365	0.786842
		1	1.14301	0.790667	0.28649
		1	2.13063	0.756987	0.72095
		1	1.19034		0.647853
		1			0.586248
		1
	SYN
	Table Analyzed	Col: One-way ANOVA
	Data sets analyzed	A-D
	ANOVA summary
	F	14.43
	P value	<0.0001
	P value summary	****
	Significant diff. among means (P < 0.05)?	Yes
	R squared	0.6631
	Brown-Forsythe test
	F (DFn, DFd)	4.566 (3, 22)
	P value	0.0124
	P value summary	*
	Are SDs significantly different (P < 0.05)?	Yes
	Bartlett's test
	Bartlett's statistic (corrected)
	P value
	P value summary
	Are SDs significantly different (P < 0.05)?
	ANOVA table	SS	DF	MS	F (DFn, DFd)	P value
	Treatment (between columns)	2.099	3	0.6996	F (3, 22) = 14.43	P<0.0001
	Residual (within columns)	1.067	22	0.04848
	Total	3.165	25
	Data summary
	Number of treatments (columns)	4
	Number of values (total)	26
	Number of families	1
	Number of comparisons per family	6
	Alpha	0.05
	Tukey's multiple comparisons test	Mean Diff.	95.00% CI of diff.	Below threshold?	Summary	Adjusted P Value
	SYN_5 vs. MIX_5_1	-0.4417	-0.7719 to -0.1115	Yes	**	0.0062
	SYN_5 vs. SYN+Rapamycin	0.204	-0.1446 to 0.5526	No	ns	0.3857
	SYN_5 vs. MIX+Rapamycin	0.3243	0.007850 to 0.6407	Yes	*	0.0433
	MIX_5_1 vs. SYN+Rapamycin	0.6457	0.2754 to 1.016	Yes	***	0.0004
	MIX_5_1 vs. MIX+Rapamycin	0.766	0.4258 to 1.106	Yes	****	<0.0001
	SYN+Rapamycin vs. MIX+Rapamycin	0.1203	-0.2377 to 0.4783	No	ns	0.7876
	Test details	Mean 1	Mean 2	Mean Diff.	SE of diff.	n1	n2	q	DF
	SYN_5 vs. MIX_5_1	1	1.442	-0.4417	0.1189	8	6	5.253	22
	SYN_5 vs. SYN+Rapamycin	1	0.796	0.204	0.1255	8	5	2.298	22
	SYN_5 vs. MIX+Rapamycin	1	0.6757	0.3243	0.114	8	7	4.024	22
	MIX_5_1 vs. SYN+Rapamycin	1.442	0.796	0.6457	0.1333	6	5	6.849	22
	MIX_5_1 vs. MIX+Rapamycin	1.442	0.6757	0.766	0.1225	6	7	8.843	22
	SYN+Rapamycin vs. MIX+Rapamycin	0.796	0.6757	0.1203	0.1289	5	7	1.319	22
	TPPP/p25
	Table Analyzed	One-way ANOVA
	Data sets analyzed	A-D
	ANOVA summary
	F	9.956
	P value	0.0003
	P value summary	***
	Significant diff. among means (P < 0.05)?	Yes
	R squared	0.5989
	Brown-Forsythe test
	F (DFn, DFd)	6.109 (3, 20)
	P value	0.004
	P value summary	**
	Are SDs significantly different (P < 0.05)?	Yes
	Bartlett's test
	Bartlett's statistic (corrected)
	P value
	P value summary
	Are SDs significantly different (P < 0.05)?
	ANOVA table	SS	DF	MS	F (DFn, DFd)	P value
	Treatment (between columns)	1.204	3	0.4012	F (3, 20) = 9.956	P=0.0003
	Residual (within columns)	0.806	20	0.0403
	Total	2.01	23
	Data summary
	Number of treatments (columns)	4
	Number of values (total)	24
	Number of families	1
	Number of comparisons per family	6
	Alpha	0.05
	Tukey's multiple comparisons test	Mean Diff.	95.00% CI of diff.	Below threshold?	Summary	Adjusted P Value
	TPPP/p25_1 vs. MIX_5_1	0.09	-0.2344 to 0.4144	No	ns	0.8641
	TPPP/p25_1 vs. TPPP/p25+Rapamycin	0.484	0.1438 to 0.8242	Yes	**	0.0038
	TPPP/p25_1 vs. MIX+Rapamycin	0.4914	0.1788 to 0.8040	Yes	**	0.0015
	MIX_5_1 vs. TPPP/p25+Rapamycin	0.394	0.05376 to 0.7342	Yes	*	0.0197
	MIX_5_1 vs. MIX+Rapamycin	0.4014	0.08882 to 0.7140	Yes	**	0.009
	TPPP/p25+Rapamycin vs. MIX+Rapamycin	0.007429	-0.3216 to 0.3364	No	ns	>0.9999
	Test details	Mean 1	Mean 2	Mean Diff.	SE of diff.	n1	n2	q	DF
	TPPP/p25_1 vs. MIX_5_1	1	0.91	0.09	0.1159	6	6	1.098	20
	TPPP/p25_1 vs. TPPP/p25+Rapamycin	1	0.516	0.484	0.1216	6	5	5.631	20
	TPPP/p25_1 vs. MIX+Rapamycin	1	0.5086	0.4914	0.1117	6	7	6.223	20
	MIX_5_1 vs. TPPP/p25+Rapamycin	0.91	0.516	0.394	0.1216	6	5	4.584	20
	MIX_5_1 vs. MIX+Rapamycin	0.91	0.5086	0.4014	0.1117	6	7	5.083	20
	TPPP/p25+Rapamycin vs. MIX+Rapamycin	0.516	0.5086	0.007429	0.1175	5	7	0.08937	20

## Sheet: Fig. S2
	LC3B
	TPPP/p25
	anti-TPPP/p25
	TPPP/p25							average	SD	n=4
	microM		Absorbance
	1		1	1	1	1		1	0
	0.5		0.858923	0.909285	0.951413	0.847769		0.891848	0.0414701
	0.25		0.764872	0.916132	0.881742	0.776903		0.834912	0.0653076
	0.125		0.666966	0.859649	0.760733	0.678478		0.741457	0.0772272
	0.0625		0.51741	0.690201	0.775401	0.565617		0.637157	0.101713
	0.03125		0.489657	0.661104	0.669977	0.463255		0.570998	0.0950539
	0.015625		0.494282					0.494282
	0		-0.0176025	-0.0012837	-0.000152788	-0.00787402		-0.00672824	0.00693616
	TPPP/p25 added to HeLa							average	SD	n=3
	microM		Absorbance
	1		0.605294	0.635141	0.497375			0.57927	0.0591765
	0.5		0.558268	0.597555	0.485564			0.547129	0.0463936
	0.25		0.504304	0.619557	0.38189			0.501917	0.0970419
	0.125		0.467301	0.591138	0.353018			0.470486	0.0972381
	0.0625		0.378646	0.543468	0.301837			0.407984	0.100803
	0.03125		0.37402	0.547135	0.261155			0.394103	0.117611
	0.015625		0.308493					0.308493
	0		0.000128485	0.0236822	0.00131234			0.00837434	0.0108351
	TPPP/p25 added to SH-SY5Y							average	SD	n=3
	microM		Absorbance
	1		0.680072	0.654393	0.598425			0.644297	0.0340881
	0.5		0.591417	0.640642	0.56168			0.597913	0.0325617
	0.25		0.460362	0.641558	0.456693			0.519538	0.0862946
	0.125		0.350893	0.552636	0.385827			0.429785	0.0880313
	0.0625		0.288449	0.650726	0.343832			0.427669	0.159337
	0.03125		0.242965	0.466463	0.330709			0.346712	0.0919415
	0.015625		0.234485					0.234485
	0		-0.0114352	-0.00381971	0.00656168			-0.00289774	0.00737605
	DT TPPP/p25							average	SD	n=3
	microM		Absorbance
	1		0.664654	0.717076	0.78605			0.722593	0.0497134
	0.5		0.532057	0.507388	0.697047			0.578831	0.0841963
	0.25		0.408711	0.421046	0.551562			0.46044	0.0646296
	0.125		0.289991	0.350122	0.43175			0.357288	0.0580943
	0.0625		0.19594	0.214442	0.412923			0.274435	0.0982166
	0.03125		0.1281	0.165103	0.282841			0.192015	0.0659768
	0.015625		0.0787614	0.0803032				0.0795323	0.000770911
	0		-0.021457	0.00321213	-0.00641849			-0.00822113	0.0101515
	rfr-1							average	SD	n=4
	microM		Absorbance
	4		0.353206	0.325453	0.303211	0.288532		0.3176	0.0243999
	2		0.259155	0.251445	0.244495	0.238991		0.248522	0.00756067
	1		0.2129	0.214442	0.207798	0.209633		0.211193	0.0026185
	0.5		0.19594	0.191314	0.172936	0.176606		0.184199	0.00965658
	0.25		0.157394	0.160478	0.150917	0.143578		0.153092	0.00648667
	0.125		0.169729	0.191314	0.116055	0.103211		0.145077	0.0365399
	0.0625		0.109598	0.1281	0.0885321	0.0793578		0.101397	0.0189177
	0		0.0294231	0.00167031	-0.00688073	-0.00688073		0.00433299	0.0149005
	rfr-3							average	SD	n=4
	microM		Absorbance
	4		0.217525	0.185147	0.150917	0.160092		0.17842	0.0258205
	2		0.0880123	0.0787614	0.0720183	0.0775229		0.0790788	0.00574847
	1		0.0618014	0.0602595	0.0426606	0.05		0.0536804	0.00781373
	0.5		0.0340486	0.0510086	0.0389908	0.0408257		0.0412184	0.00617193
	0.25		0.0247976	0.0232558	0.0224771	0.0059633		0.0191235	0.00764377
	0.125		0.0294231	0.0278813	0.00412844	0.0188073		0.02006	0.0100527
	0.0625		0.0170885	0.0247976	0.0775229	0.00229358		0.0304257	0.0283687
	0		0.0309649	0.0140049	0.00779817	-0.00321101		0.0123892	0.0123704
	LC3
	HeLa+/-Protein
	anti-TPPP/p25										average	SD	n=3
	mg/ml protein			Absorbance
	0.5	HeLa + TPPP/p25		0.55871	0.58058			0.55283			0.56404	0.0146226
	0.5	HeLa + MIX		0.47837	0.56405			0.510566			0.517662	0.0432785
		TPPP/p25		1	1	1	1	1			1	0
		MIX		0.88875	0.93285	0.88021	0.87178	0.922642			0.899246	0.026942
